# Supplementary material for: Association between Serum Phytosterols and Lipid Levels in a Population-Based Study
Source: Nutrients. 2024 Mar 8;16(6):775. doi: 10.3390/nu16060775 (PMC10975912; doi:10.3390/nu16060775)
Supplement: Supplementary file 1 [file nutrients-16-00775-s001.zip]

Archive with 1 entries (1 files):
- nutrients-2886828-supplementary.pdf
